# Supplementary material for: Redox Homeostasis Disclosed in the Saltmarsh Plant Halimione portulacoides upon Short Waterborne Exposure to Inorganic Mercury
Source: Toxics. 2024 Mar 12;12(3):211. doi: 10.3390/toxics12030211 (PMC10974591; doi:10.3390/toxics12030211)
Supplement: Supplementary file 1 [file toxics-12-00211-s001.zip]

Archive with 1 entries (1 files):
- toxics-2824963-supplementary.pdf
